# Supplementary material for: IQSEC2-related encephalopathy in males and females: a comparative study including 37 novel patients
Source: Genet Med. 2018 Sep 12;21(4):837–49. doi: 10.1038/s41436-018-0268-1 (PMC6752297; doi:10.1038/s41436-018-0268-1)
Supplement: Supplementary file 3 — Supplementary Table S1 [file 41436_2018_268_MOESM3_ESM.xlsx]

## Sheet: Sheet1
Patient ID	#1	#2	#3	#4	#5	#6	#7	#8	#9	#10	#11	#12	#13	#14	#15	#16	#17	#18	#19	#20	#21	#22	#23	#24	#25	#26	#27	#28	#29	#30	#31	#32	#33	#34	#35	#36	#37	#38	#39	#40	#41	#42	#43	#44	#45	#46	#47
Novel (n)/Reference	n	n	n	n	n	n	n	n	n	Hamdan et al 2017	n	Hamdan et al 2017	n	n	n	n	n	n	n	n	n	De Kovel et al 2016	n	n	n	n	n	n	n	Hamdan et al 2017	n	n	n	n	n	n	De Kovel et al 2016	n	n	n	n	n	n	n	n	n	n
Sex M/F	F	M	M	M	M	M	M	F	M	M	F	M	M	M	M	F	F	F	F	F	F	F	F	F	M	M	F	M	F	M	F	M	M	M	M	F	M	M	F	F	F	F	M	F	M	M	F
Current age	6.5 y	11 y	12 y	9.5 y	12.5 y	9.5 y	NA	20 y	10.7 y	22 y	18 y	20 y	11 y	5.8 y	5.3 y	3 y	1.4 y	2.8 y	11.3 y	11 y	10.3 y	24 y	43 y	11.3 y	5 y	11.3 y	16 y	6.9 y	8 y	7 y	8 y	13 y	6.9 y	15 y	6 y	13 y	11 y	3.5 y	9.8 y	20 y	11 y	11 y	8 y	56 y	8.2 y	26.7 y	16 y
Ethnic Origin	Caucasian	Morocco	NA	caucasian	Chinese	Chinese	NA	Caucasian	Mixed caucasian /asiatic	French-Canadian	Caucasian	Caucasian	Caucasian	African-American	Caucasian	Caucasian	Caucasian/European	Caucasian	Caucasian	Caucasian	Caucasian	Caucasian	Caucasian (Danish)	Caucasian	Caucasian	German/Scottish/Polish	Caucasian	caucasian	French-Canadian	Asian	Irish/British	Caucasian	Caucasian	Caucasian	Caucasian	Caucasian	Caucasian	Caucasian	Mixed caucasian /Caribbean	NA	Caucasian/Madagascar (father)	Mixed Algerian (mother) /Turkish	Caucasian	Caucasian	Caucasian	Caucasian	Tunisia
Genotyping methods	exome sequencing singleton	exome sequencing trio	NGS EIEE panel (90 genes)1 singleton	NGS EIEE panel (151 genes) 2 singleton	NGS ID panel (449 genes) 3 singleton	Sanger sequencing	NGS panel (58 genes) singleton4	Medical exome (Agilent Focused Exome) trio	NGS EIEE panel (104 genes) 5 singleton	genome sequencing (Hamdan et al 2017) trio	NGS ID panel (449 genes) 3 singleton	genome sequencing (Hamdan et al 2017) trio	NGS ID panel (449 genes) 3 singleton	NGS Epilepsy panel (100 genes)6 singleton	NGS EIEE panel (9 genes)7 singleton	NGS panel EPI00v16.1 (133 genes)8 singleton	NGS Epilepsy panel (100 genes)6 singleton	NGS panel Neurodevelopment-Expanded (196 genes)9 singleton	NGS panel (58 genes) singleton4	NGS EIEE panel (151 genes) 2 singleton	exome sequencing trio	NGS EIEE panel (De Kovel et al 2016) singleton	NGS EIEE panel (104 genes) 5 singleton	NGS EIEE panel (56 genes)10 singleton	NGS EIEE panel (142 genes)11 singleton	exome sequencing trio	Medical exome (Agilent Focused Exome) trio	exome sequencing trio	exome sequencing singleton	genome sequencing (Hamdan et al 2017) trio	NGS ID Panel (171 genes)12 singleton	NGS EIEE panel (151 genes) 2 singleton	NGS EIEE panel (97 genes)13 singleton	Medical exome (Agilent inherited diseases) singleton	exome sequencing trio	NGS ID panel (449 genes) 3 singleton	NGS EIEE panel l (De Kovel et al 2016), singleton and exome sequencing trio	Medical exome (Agilent inherited diseases) singleton	NGS panel (58 genes) singleton4	exome sequencing trio	exome sequencing trio	NGS panel (285 genes) singleton14	NGS ID panel (449 genes) 3 singleton	NGS EIEE panel (104 genes) 5 singleton	exome sequencing trio	Sanger sequencing	NGS ID panel (449 genes) 3 singleton
Sanger confirmation	yes	yes	yes	yes	yes	yes	yes	yes	yes	yes	yes	yes	yes	yes	yes	yes	yes	yes	yes	yes	yes	yes	yes	yes	yes	yes	yes	yes	yes	yes	yes	yes	yes	yes	yes	yes	yes	yes	yes	yes	yes	yes	yes	yes	yes	yes	yes
X inactivation	NA	NA	NA	NA	NA	NA	NA	NA	NA	NA	NA	NA	NA	NA	NA	NA	NA	NA	skewed (100:0)15	80:20	random15	NA	NA	NA	NA	NA	NA	NA	NA	NA	NA	NA	NA	NA	NA	random (AR & FMR1 loci)16	NA	NA	random14	NA	NA	random17	mother: inactivation estimated between 75:25 (AR locus) and 80:20 (FMR1 locus)16	NA	mother: 38:62 grandmother: 7.6:92.4 (AR locus)15	NA	NA
Variant position (hg19)	g.53350171_53350267delinsAT	g.53350225G>A	g.53350138G>A	g.53349712_53349734del	g.53285244C>T	g.53285244C>T	g.53285244C>G	g.53285177del	g.53285177del	g.53285177del	g.53285127del	g.53285086G>A	g.53280352_53280353del	g.53280248G>A	g.53279559_53280191delinsGCC	g.53279995_53280014del	g.53279758_53279776del	g.53279680del	g.53279486G>A	g.53279486G>A	g.53279480C>T	g.53278050C>T	g.53278045G>A	g.53278030_53278045del	g.53278008G>A	g.53272627G>A	g.53272549G>A	g.53271019G>A	g.53268413del	g.53267441G>A	g.53267441G>A	g.53267441G>A	g.53267398C>G	g.53267325A>C	g.53267322C>T	g.53265677G>T	g.53265568G>T	g.53265522G>A	g.53265522G>A	g.53265009del	g.53263829dup	g.53263467del	g.53272651C>A	g.53265540C>T	g.53265003G>A	g.53265003G>A	g.53310692del
Change (NM_001111125.2)	c.55_151delinsAT, p.(Ala19Ilefs*32)	c.97C>T, p.(Gln33*)	c.184C>T, p.(Arg62*)	c.588_610del, p.(Arg197Alafs*34)	c.738-1G>A, p.?	c.738-1G>A, p.?	c.738-1G>C, p.?	c.804delC, p.(Tyr269Thrfs*3)	c.804delC, p.(Tyr269Thrfs*3)	c.804delC, p.(Tyr269Thrfs*3)	c.854del, p.(Pro285Leufs*21)	c.895C>T, p.(Gln299*)	c.1405_1406del, p.(Lys469Valfs*4)	c.1510C>T, p.(Gln504*)	c.1567_2199delinsGGC, p.(Thr523_Thr733delinsGly)	c.1744_1763del, p.Arg582Cysfs*9	c.1983_1999del , p.(Leu662Glnfs *25)	c.2078delG, p.(Gly693Valfs*29)	c.2272C>T, p.(Arg758*)	c.2272C>T, p.(Arg758*)	c.2278G>A, p.(Gly760Ser)	c.2312G>A, p.(Gly771Asp)	c.2317C>T, p.(Gln773*)	c.2317_2332del, p.(Gln773Glyfs*25)	c.2354C>T, p.(Pro785Leu)	c.2776C>T, p.(Arg926*)	c.2854C>T, p.(Gln952*)	c.2962C>T, p.(Gln988*)	c.3079delC, p.(Leu1027Serfs*75)	c.3163C>T, p.(Arg1055*)	c.3163C>T, p.(Arg1055*)	c.3163C>T, p.(Arg1055*)	c.3206G>C, p.(Arg1069Pro)	c.3277+2T>G, p.?	c.3277+5G>A, p.?	c.3278C>A, p.(Ser1093*)	c.3387C>A, p.(Tyr1129*)	c.3433C>T, p.(Arg1145*)	c.3433C>T, p.(Arg1145*)	c.3457del, p.(Arg1153Glyfs*244)	c.4039dup, p.(Ala1347Glyfs*40)	c.4401del, p.(Gly1468Alafs*27)	c.2752G>T, p.(Val918Phe)	c.3415G>A, p.(Ala1139Thr)	c.3463C>T, p.Arg1155Trp	c.3463C>T, p.Arg1155Trp	c.737+10385del, p.?
Exon/intron (NM_001111125.2)	exon 1	exon 1	exon 1	exon 1	intron 2	intron 2	intron 2	exon 3	exon 3	exon 3	exon 3	exon 3	exon 5	exon 5	exon 5	exon 5	exon 5	exon 5	exon 5	exon 5	exon 5	exon 5	exon 6	exon 6	exon 6	exon 9	exon 9	exon 10	exon 11	exon 12	exon 12	exon 12	exon 12	intron12	intron 12	exon 13	exon 13	exon 13	exon 13	exon 14	exon 15	exon 15	exon 9	exon 13	exon 14	exon 14	Intron 2
Change (NM_015075.1)	c.-39564_-39468delinsAT, p.?	c.-39522C>T, p.?	c.-39435C>T, p.?	c.-39031_-39009del, p.?	c.123-1G>A p.?	c.123-1G>A p.?	c.123-1G>C p.?	c.189del, p.(Tyr64Thrfs*3)	c.189del, p.(Tyr64Thrfs*3)	c.189del, p.(Tyr64Thrfs*3)	c.239del, p.(Pro80Leufs*21)	c.280C>T, p.(Gln94*)	c.790_791del, p.(Lys264Valfs*4)	c.895C>T, p.(Gln299*)	c.952_1584delinsGGC, p.(Thr318_Thr528delinsGly)	c.1129_1148del, p.(Arg377Cysfs*9)	c.1368_1384del, p.(Leu457Glnfs*25)	c.1463del, p.(Gly488Valfs*29)	c.1657C>T, p.(Arg553*)	c.1657C>T, p.(Arg553*)	c.1663G>A, p.(Gly555Ser)	c.1697G>A, p.(Gly566Asp)	c.1702C>T, p.(Gln568*)	c.1702_1717del, p.(Gln568Glyfs*25)	c.1739C>T, p.(Pro580Leu)	c.2161C>T, p.(Arg721*)	c.2239C>T, p.(Gln747*)	c.2347C>T, p.(Gln783*)	c.2464del, p.(Leu822Serfs*75)	c.2548C>T, p.(Arg850*)	c.2548C>T, p.(Arg850*)	c.2548C>T, p.(Arg850*)	c.2591G>C, p.(Arg864Pro)	c.2662+2T>G, p.?	c.2662+5G>A, p.?	c.2663C>A, p.(Ser888*)	c.2772C>A, p.(Tyr924*)	c.2818C>T, p.(Arg940*)	c.2818C>T, p.(Arg940*)	c.2836+495del	c.*524dup, p.?	c.*886del, p.?	c.2137G>T, p.(Val713Phe)	c.2800G>A, p.(Ala934Thr)	c.2836+501C>T, p.?	c.2836+501C>T, p.?	c.12del, p.Arg6Glyfs*24
Exon/intron (NM_015075.1)	5'UTR	5'UTR	5'UTR	5'UTR	intron 2	intron 2	intron 2	exon 3	exon 3	exon 3	exon 3	exon 3	exon 5	exon 5	exon 5	exon 5	exon 5	exon 5	exon 5	exon 5	exon 5	exon 5	exon 6	exon 6	exon 6	exon 9	exon 9	exon 10	exon 11	exon 12	exon 12	exon 12	exon 12	intron 12	intron 12	exon 13	exon 13	exon 13	exon 13	intron 13	3'UTR	3'UTR	exon 9	exon 13	intron 13	intron 13	exon 1
CADD score (PHRED)		36	35		25.4	25.4	25.2					35		37					35	35	32	29.1	41		29.8	40	41	42		41	41	41	34	24.2	19.41	42	36	37	37				34	32	32	32
Prediction SIFT/Polyphen-2 (missense)																					Tolerated/probably damaging	Deleterious/probably damaging			Deleterious/possibly damaging								Tolerated/probably damaging										Deleterious/possibly damaging	Tolerated/probably damaging	Deleterious/probably damaging	Deleterious/probably damaging
Protein domain (missense)																					SEC7	SEC7			SEC7								PH										SEC7	C-ter	C-ter	C-ter
Inheritance	de novo*	de novo*	de novo*	de novo*	maternal	maternal	de novo	de novo*	de novo	de novo*	de novo*	de novo*	de novo*	unknown	de novo*	de novo	unknown	unknown	de novo	de novo*	de novo*	de novo*	unknown	unknown	de novo	de novo*	de novo*	de novo*	de novo	maternal	unknown	de novo*	maternal	de novo*	maternal	de novo*	de novo	de novo*	not detected in mother, father unavailable	de novo*	de novo*	not detected in mother, father unavailable	maternal	affected sister also has the mutation, an affected brother deceased (carrier status unknown) ; parents unavailable	maternal	maternal	maternal
Adjusted variant classification (Intervar)	Pathogenic	Pathogenic	Pathogenic	Pathogenic	Pathogenic	Pathogenic	Pathogenic	Pathogenic	Pathogenic	Pathogenic	Pathogenic	Pathogenic	Pathogenic	Pathogenic	Pathogenic	Pathogenic	Pathogenic	Pathogenic	Pathogenic	Pathogenic	likely pathogenic	likely pathogenic	Pathogenic	Pathogenic	likely pathogenic	Pathogenic	Pathogenic	Pathogenic	Pathogenic	Pathogenic	Pathogenic	Pathogenic	likely pathogenic	Pathogenic	likely pathogenic	Pathogenic	Pathogenic	Pathogenic	likely pathogenic	Pathogenic	Pathogenic	likely pathogenic	VUS	VUS	VUS	VUS	VUS
Prenatal/neonatal findings	unremarkable	unremarkable	unremarkable	NA	$, born at 32 weeks, neonatal hypoglycaemia, transient jaundice	gestationnal diabetes mellitus, transient jaundice	NA	unremarkable	marginal pre-eclampsia	unremarkable	unremarkable	unremarkable	unremarkable	unremarkable	unremarkable	unremarkable	born at 35 weeks; maternal pre-eclampsia with HELLP syndrome. No neonatal concerns	NA	unremarkable	unremarkable	unremarkable	unremarkable	unremarkable	unremarkable	unremarkable	significant congenital hypotonia	unremarkable	poor contact, posterior hypertonia	unremarkable	unremarkable	born at 34 weeks, no neonatal concerns	unremarkable	gestational hypertension, spontaneous delivery on term, Apgar 7-9-10	unremarkable	unremarkable; poor weight gain noted at ~3 weeks	unremarkable	unremarkable	unremarkable	unremarkable	unremarkable	IUGR, BW 2355 g, BL 47 cm	unremarkable	unremarkable	NA	born 34th week of pregnancy due to placental abruption, BW 2,400 g, BL 45 cm, Apgar score 7-9-9 (hypoventilation, bradycardia), neonatal hemoptysis and jaundice	unremarkable	unremarkable
Development global evaluation	mild ID (WPPSI III 4 y11 m: VIQ 78, PIQ 78, QIVT 60)	severe ID	severe ID	profound ID	severe ID	severe ID	severe ID	severe ID	severe ID	severe ID	severe ID	profound ID	profound ID	profound ID	severe ID	mild developmental delay (mostly in speech and fine motor skills)	global developmental delay - initial concerns at 11 m	moderate global developmental delay	severe ID	moderate ID	moderate ID	severe ID	moderate ID	NA	severe ID	profound ID	severe ID	severe ID	moderate-severe ID	severe/profound ID	moderate/severe ID	profound ID	severe ID	profound ID	severe ID	severe ID	severe/profound ID	profound ID	severe ID; regression after epilepsy onset	severe ID	mild/moderate ID	moderate/severe ID (WPPSI-III : FSIQ 40, VIQ 44 PIQ 45)	mild ID	severe ID	moderate/severe ID	moderate ID	developmental delay, ID
Age of sitting	9 m	9.5 m	2 y	not acquired	13 m	8 m	not acquired	10 m	3 y	22 m	9 m	2 y	12.5 m	13 m	5 y	7 m	12 m	9.5 m	>12 m	16 m	NA	NA	NA	NA	12 m	18 m	12 m	12 m	10 m	NA	NA	2 y	not acquired	not acquired	17 m	NA	18 m	not acquired	<9 m	NA	NA	6 m	7 m	NA	10 m	7 m	15 m
Age of walking	19 m	26.5 m	not acquired	not acquired	23 m	12 m	not acquired	3 y	not acquired	4.5 y	23 m	not acquired	3 y	not acquired	not acquired	17 m	does not walk at 16 m	18 m	30 m	33 m	24 m	NA	NA	NA	30 m	not acquired	4 y	not acquired	20 m	not acquired	2 y	not acquired	with support only	not acquired	not acquired	19 m	not acquired	not acquired	23 m	not acquired	17 m	16 m	12 m	NA	30 m	2 y	6 y
First words	18 m - 2 y	NA	NA	NA	2 y	1 y	3.5 y	NA	NA	NA	NA	NA	NA	NA	NA	14 m	no words (age)	20 m	24 m	>1 y	12-24 m	NA	NA	5 y	NA	NA	NA	NA	3 y 6 m	NA	2 y	NA	NA	NA	NA	24 m	"mamam" at 2.5 y, disappearing later	NA	11 m	NA	"papa" 1 y then slow acquisitions	2 y	4 y	NA	11 m	around 18 m then regression of speech	26 m
Current language abilities	speaks sentences, pronunciation and syntax issues	nonverbal	nonverbal	nonverbal	2-3 words sentences	2-3 words sentences	1 word	3 words	nonverbal	nonverbal	says words	nonverbal	nonverbal	nonverbal	nonverbal	50-60 words	babbling at 16 m	nonverbal	3 words	speaks sentences, good comprehension, reasoning difficulties, counts up to 5, writes her first name, unable to read	fluent	sentences of 2-3 words	few words	speaks sentences	nonverbal	nonverbal	nonverbal	nonverbal	10 words	nonverbal	3 words sentences maximum; approx. 20 words	nonverbal	nonverbal	nonverbal	nonverbal	few words, rare sentences. does not say "I"	nonverbal	nonverbal	nonverbal	nonverbal	speaks sentences, writes her first name, counts up to 15	short sentences	speaks sentences	nonverbal	few words, regression of speech after 2 y	short sentences	few words : "mommy" , "yes"
Use of hands	purposeful, difficult fine motor skills	purposeful + stereotypies	stereotypies, catches objects	absent, stereotypies	purposeful + stereotypies	purposeful + stereotypies	purposeful	NA	stereotypies	grabs objects at 7-8 y	midline stereotypies	unknown	stereotypies, head and body rocking	absent. keeps hands in mouth; hand wringing	stereotypies	purposeful	brings hands to midline, reaching purposefully at 16 m	purposeful	purposeful and stereotypies	purposeful	NA	purposeful	purposeful	NA	bringing things to his mouth/ throwing things away	stereotypies (clapping, hand wringing, sucks on and bites his hands)	stereotypies	purposeful and stereotypies	purposeful and stereotypies	reaching out, but minimally using his hands	purposeful	absent and stereotypies	absent and stereotypies (hand-washing, clapping, puts hands into his mouth)	absent and stereotypies	purposeful	purposeful and stereotypies	ealry stereotypies (hand-washing, clapping, hand-to-mouth); 5 y: can grab purposefully	absent	purposeful and stereotypies	absent and stereotypies	purposeful and stereotypies	purposeful	NA	purposefull	purposeful and stereotypies	purposeful, can write simply, stereotypies	purposeful and stereotypies
Behavior	tantrums, anxiety	autistic behavior, poor contact/no communication, unexplained laughters, stereotypic activities	self-injurious behaviors (bites his hands)	autistic behaviour	autistic behaviour	autistic behaviour	biting on clothings, cheerful	NA	self-injurious behaviors	autistic behaviour	tantrums, self-injurious behaviors	normal	affectionate, kind	gags himself with his hands	autistic behaviour	autistic behaviour	NA	sensory-seeking and self-injurious behaviors, some temper tantrums	unpredictable; self-injurious behaviors	normal	hyperactivity	mild autistic behaviour	autism spectrum disorder diagnosed at 13 y, aggressiveness	NA	NA	autistic behaivour, bruxism	autistic behaivour	self-injurious behaviors, austim spectrum disorder	normal.	NA	autistic behavior, repetitive behaviors, picks at skin, aggression, hyperactivity	autistic behaviour, self-injurious behaviors	autistic behaviour, absent eye contact and purposeful activities	autistic behaviour, tantrums, stereotypic behaviours, self-injurious behaviors, poor interactions	NA	calm and quiet	autistic behaviour, stereotypic behavior; growling, nodding, drewling	normal	autistic behaviour	autistic behaviour	mild autistic behavior (objects alignments, limited socialization)	attention deficit/hyperactivity	autism spectrum disorder	repetitive behaviors	quiet	hyperactivity and agitation	quiet
Epilepsy	no	yes	yes	yes	yes	yes	yes	yes	yes	yes	yes	yes	yes	yes	yes	yes	yes	no	yes	yes	no	yes	yes	yes	no	yes	yes	yes	no	yes	yes	yes	yes	yes	yes	no	yes	yes	yes	yes	yes	no	no	yes	no	no	yes
Age of first seizure	NA	3 y (EEG) 7 y (clinical)	3 y	8 m	5 m	no sz	11 m	15 y	27 m	5 y	12 m	10 m	3 m	2 y	30 m	17 m	11 m	NA	23 m	9 y 4 m	NA	14 m	14 y	6 y	NA	23 m	12 y	20 m	NA	2 y	5 y 8 m	4.5 m	1 y	3 y	13.5 m	NA	3 y	10 m	11 m	7 m	3 y	NA	NA	early infancy	NA	NA	7 y
Epilepsy: seizure type	NA	GTCS	atonic, myoclonic, tonic, absences	spasms, tonic, GTCS, atypical absences	NA	NA	CSWS-like	GTCS	myoclonic jerks, asym. spasms, asym. tonic sz (left or right), hemiclonic sz (left or right), atonic sz (head drop), absences, GTCS	atonic before callosotomy, clonic and absences sz after	tonic-clonic	GTCS, myoclonic jerks, absences	atonic, spasms	myoclonic jerks, upward eye deviations	GTCS, tonic sz, spasms	focal tonic-clonic	focal dyscognitive (left temporal)	NA	tonic, absences	GTCS, atypical absences, focal sz (staring + head-turning)	NA	complex partial sz (reduced awareness, cyanosis or pallor, oral automatisms, sialorrea), asym. tonic	GTCS, absences	NA	NA	atonic head drops, myoclonic jerks, atypical absences, tonic sz, late-onset spasms	absences, GTCS	spams, myoclonic jerks, tonic, atonic	NA	drop attacks, tonic, myoclonic jerks	GTCS, focal dyscognitive	spasms, atonic sz, atypical absences, myoclonic sz, GTCS	GTCS	atonic falls, tonic, atypical absences, late-onset spasms	spasms, drops	NA	atonic falls, absences	upward eye deviations +/- absence and myoclonic jerks	focal, tonic, tonic-clonic	spasms, focal sz, absences, tonic sz, myoclonic jerks	absences + falls	NA	NA	tonic sz, staring episodes (+/- myoclonic jerks), GTCS	NA	NA	GTCS, myoclonic sz, absences
Seizure triggering factor	NA	no	NA	emotions	fever	sleep	NA	none	unclear	none	tiredness, contact with water (bath)	NA	falling asleep	none	constipation	fever	none	NA	no	no	NA	sleep, fever	none	tiredness	NA	none	none	no	NA	NA	none	excitation ?	no	no	awakening	NA	no	no	fever	no	fever (onset)	NA	NA	none	NA	NA	none
Status epilepticus?	NA	no	NA	no	once at 3 y	no	NA	no	no	NA	no	no	no	no	no		no	NA	possibly a few	no	NA	yes	no	no	NA	no	NA	no	NA		yes	no	no	no	no	NA	NA	no	first sz	no	one series of sz	NA	NA	no	NA	NA	yes
EEG: initial	NA	multifocal epileptic activity	bilateral rolandic and occipital spikes	hypsarrhythmia	right temporal spikes	CSWS	CSWS-like	normal	normal	NA	normal	asym. slow background	NA	2y: slow background, bilateral spike and polyspikewave epilepiform activity and two myoclonic sz	generalized SW	ictal EEG: diffuse SW with temporal onset, interictal bilateral SW	11 m: ictal left temporal onset and rapid involvement of right temporal region with clinical signs of hypomotor activity, focal slowing in bitemporal regions	NA	2 y: epileptiform activity left frontocentral, slow background	normal	NA	4 y: asym. slow background, focal sz	normal	normal	NA	29 m: slow background, generalized spikes and polyspikes and waves consistent with myoclonic szs	slow background	hypsarrhythmia	NA	multiple foci of spikes	5 y 8 m: slow posterior dominant rhythm	normal	NA	slow background, generalized SW, bursts of slow waves	ictal tonic sz with electrodecremental response, interictal multifocal spikes, slow background	NA	normal before epilepsy onset	posterior bilateral spikes and polyspikes-waves, generalized SW during sleep, sometimes with clinical myoclonic jerks	2.9 y: normal	NA	NA	NA	NA	NA	slow waves and spikes / SW complexes	5.5 y: sharp waves and SW over posterior temporal regions	diffuse SW
EEG: outcome	NA	slow background + generalized SW	NA	slow background, bilateral anterior SW	NA	CSWS	NA	NA	slow background, multifocal and generalized epileptiform anomalies	NA	slow background	bursts of polyspikes followed by a high amplitude SW with anterior predominance, left temporal spikes, some diffuse slow waves	multifocal epileptiform activity, worsen by sleeping	3 y: video-EEG, clinical myoclonic jerks inconsistently associated with EEG changes, frequent multifocal and generalized epileptiform discharges, which activates in sleep, background slowing. 5 y 9 m: slow background, occipital sharp waves	hypsarrhythmia,multifocal SW	2.5 y: no epileptic activity	NA	normal	2.5 y: no epileptic activity	normal	NA	18 y: slow background, frontal sharp waves during sleep	normal	generalized SW during sleep	NA	6 y 10 m: high amplitude, disorganized background, multifocal sharp waves, generalized SW, bursts of generalized paroxysmal fast activity, multiple electroclinical sz (head drops)	identical to previous recording	slow background, multifocal spikes and SW	NA	NA	NA	slow background, rare bilateral spikes	6 y: slow background, no epileptiform discharges	bursts of generalized slow waves during sleep	identical to previous recording	NA	SW with anterior predominance	bursts of generalized SW	9 y :slow background, right centro-parietal epileptic activity during sleep	slow background, right fronto-central spikes	NA	NA	NA	slow background, multifocal and generalized epileptiform activity	unchanged	NA	slow background, diffuse SW, spikes
Epilepsy syndrome or epilepsy type	NA	NA	NA	IS	NSEE	encephalopathy with electrical status epilepticus during sleep	encephalopathy with electrical status epilepticus during sleep	none	LGS	LGS	none	IS	NA	myoclonic encephalopathy	IS	focal epilepsy	focal epilepsy (left temporal)	NA	multifocal epilepsy	NA	NA	focal epilepsy	none	none	NA	LGS	NSEE	IS	NA	NSEE	NA	NSEE	NSEE	LGS	IS	NA	NSEE	none	focal epilepsy	IS	NA	NA	NA	LGS-like	NA	NSEE	NSEE
Max number of sz/day or /month	NA	1-3/w	several / day	30 spasms/day	NA	NA	NA	2/y	20-30/d	1 sz/day before callosotomy. 1 per 2-3 weeks after.	2/m	30-40/d	3-4/d	1-3/day	several/d	8 in 3 days	several/d	NA	max. several/day (onset); long szfree periods (several years) on medication	2/m	NA	several/d	1 GTCS + several absences/m	4/d	NA	30-35/d	3-4/m	25 spasms/day	NA	50/d	9-10/d	30-40 spasms/d	1-2/m	1-2/m	several/d	NA	50-60/d	>10/d	max. 3/day; long szfree periods (>2 years)	NA	NA	NA	NA	currently 2-3/m	NA	NA	4 GTCS/m
Pharmaco-resistant/sensitive	NA	resistant	NA	pharmacoresistant	sensitive	resistant	NA	sensitive	possibly sensitive (4 m sz free)	resistant	sensitive	NA	resistant	resistant	resistant	sensitive	sensitive	NA	sensitive	sensitive	NA	rare sz	resistant	sensitive	NA	resistant	NA	resistant	NA	NA	resistant	resistant	sensitive	resistant	NA	NA	resistant	resistant	sensitive	sensitive	NA	NA	NA	resistant	NA	unclear	resistant
AET: received	NA	KD, LEV, LTG, TPM Frisium	LEV, VPA, VGB, CLO, ETH	LTG, VPA, VGB, Hydrocortisone, ACTH, TPM, mogadon, KD, ZNS, LCS	DIA, PHE, VPA	CLO, HC, LEV	NA	LTG	CLO, ETH, LEV, OXC, RUF, TPM, VPA	CBZ, CLO, CLZ, DIA, LAC, LOR, LTG, RUF, STP, TPM, VPA	LEV (poor tolerance), VPA	KD, LEV, LTG, VPA	CLO, LTG, VPA	DIA, LEV, VPA, ZNS	HC, KD, FBM, LAC, RUF, TPM, VGB, VPA	CLO, LEV	DIA, LEV, OXC	NA	CBZ, VPA	CLO, LTG	NA	CBZ, CLZ, LAC, LTG, VPA	LEV, LTG, OXC, VPA	CLO, LTG, VPA	NA	CLO, DIA, HC, KD, LEV, LTG, RUF, TPM, VPA	NA	ACTH, CLO, HC, LEV, RUF, TPM, VGB, VNS, VPA, ZNS	NA	CBZ, CLO, KD, LEV, TPM, VPA	DIA, LEV, OXC, TPM	HC, CLO, KD, LEV, LTG, RUF, VPA, LTG	CLZ, LTG, VPA	CLZ, LTG, NIT, VGB, VPA	CLO, OXC, LEV, PHB, RUF, VPA, ZNS	NA	KD, VPA	ACTH, CLO, ETH, HC, LEV, PHB	CBZ, VPA	CLZ, HC, LTG, VPA	VPA	NA	NA	LTG, OXC, RUF	VPA	NA	CLO, LEV, LTG, VPA
AET: effective	NA	none	none	ZNS (transient)	PHE, VPA	HC	NA	LTG	RUF (partial), KD (4 mo sz free)	improvement with calosotomy CBZ and DIA	VPA	NA	none	NA	VPA, VGB	LEV	NA	NA	CBZ	LTG	NA	LTG + LCS (still sporadic sz)	VPA, LTG	LTG + VPA	NA	none	LTG	RUF, VGB, VNS	NA	KD, LEV	none	CLO + LEV (transient)	CLZ + LTG	CLZ + VPA	CLO, OXC, PHB	NA	none	CLO, ETH	CBZ, VPA	HC (spasms), LTG, VPA	VPA	NA	NA	none	none	NA	CLO, LTG
Neurological examination	normal	unsteady gait	hypotonia, pyramidal signs	marked global hypotonia, no eye contact	normal	normal	toe walking	NA	dyskinesia	spastic quadriparesis	limb rigidity, brisk tendon reflexes, walking instability	increased tone and flexor position of 4 limbs, pyramidal syndrome, no eye contact	global hypotonia, spasticity of 4 limbs	global hypotonia, bilateral flexion contractures of elbows and fingers, poor eye contact	hypotonia	hypotonia	global hypotonia	shuddering/stiffening, head banging, hypotonia	NA	brisk deep tendon reflexes	clumsy on motor tasks	normal	normal	normal	hypotonia	truncal hypotonia	dystonia, tremor, ataxia	hypotonia, intermittent eye contact	normal	absent eye contact, global hypotonia	global hypotonia	hypotonia, spasticity, nystagmus	truncal hypotonia, spasticity of lower limbs, cerebellar syndrome	tetraparesis, dystonia	global hypotonia, poor eye contact, alternating esotropia, tracks a lighted ball	normal	poor eye contact, mild/moderate hypotonia	global hypotonia	broad based gait	truncal hypotonia, poor eye contact, intermittent gaze, vertical nystagmus	normal	normal	normal	mild tetraparesis	mild paraparesis with hypotrophy of calfs	hypotonia, discoordinated gait, dysarthria	spasticity, nystagmus
Height in cm (SD) / weight in kg (SD) / OFC in cm (SD) / age if different from last examination	111 (+1) / 17.8 (0) / 49.5 (-1) / 5 y 3 m	NA	130.3 (0) / NA / 54.5 (+1.2 SD) / 9 y	NA / 33 (+3.3) / 50.7 (-1.3)	135 (-2) / 24.4 (-3) / 50.5 (-3)	132 (0) / 27 (0) / 50 (-2.5)	NA	157 (-0,7) / 67 (+2) / 52 (-2) / 18 y	130 (-1) / 25 (-1.5) 49.2 (-2)	NA	157 (-2.5) / 61 (+0.5) / 56.5 (+0.5) / 16 y	NA / NA / 51.8 (-1.5)	130 (-2) / 26 (-1.5) / 51 (-1.5)	96.5 cm (-3.7) / 11.3 (-4) / 45 (-4) / 5 y 8 m	NA	99 (+2) / 15 (+1) / 48.5 (-0.5)	75.5 (-0.5) / 9.96 (0) / 45.5 (-0.3) / 16 m	89.5 (0) / 11.8 (-1) / 48 (-0.5)	136 (-1) / 32 (0) / 52 (-0.5)	138 (-0.3) / 31 (-0.3) / 51 (-1.3)	140.5 (+1) / 40 (+2) / 53.7 (+1)	167.3 (+1) / 52 (-0.5) / 54.8 (0) / 18 y	NA	135 (-1) / 28 (-1) / 51.5 (-1)	100 (-1) / 15 (-1) / 50 (-1) / 4.5 y	136 (-0.7) / 35.4 (+0.5) / 51.5 (-1)	151 (-1.7) / 40 (-2.3) / 50 (-3.5)	105 (+1.1) / 18.8 (+1.8) / 51 (+0.2 DS) / 4 y	113 (+4) / 20.8 (+3.5), 51 (+0.2) / 3 y 9 m	115 (-1) / 20 (-0.7) / 49 (-2)	143.2 (+3.5) / 35.8 (+3.5) / NA	165 (+2.5) / 38.7 (-0.5) / 56.5 (+1.5)	105 (-2) / 21 (-0.5) / 50.5 (-1)	160 (-1) / 65 (+1.3) / 54.5 (-0.3)	114.3 (-0.2) / 18.6 (-0.8) / NA	154 (0) / NA / NA	97.5 (+1.9) / 17.4 (+2) / 48.3 (-0.3) / 2 y 4 m	100 (+1.5) / 18.5 (+2) / 51 (0)	135 (0) / 40 (+2.3) / 53 (+0.8) / 8.5 y	NA / NA / 55 (0)	146 (+1) / 29.5 (-0.75) / 53.5 (+0.5)	140 (+1) / 29.5 (0) / 53 (+0.5) / 10 y	121 (+1) / NA / 52 (-0.6) / 6.5 y	NA	131 (+0.6) / 30 (+0.75) / 51.7 (-0.4) / 7.6 y	172 (-0.8) / 69 (-0.1) / 53.3 (-2) / 25 y	133 (-4.5) / 30.3 (-4) / 53 (-1.5)
Morphological features	preauricular tag, subtle dysmorphic features (large ears, deep-set eyes)	none	strabismus	strabismus	long fingers, scalloped incisors	NA	NA	NA	none	none	coarse face	depressed nasal bridge, bushy eyebrows, upturned nose, short philtrum, full lips, 2-3 toes syndactyly, scoliosis, strabismus	short philtrum, large mouth often wide open, left strabismus, dribbling mouth	none	NA	fetal fingerpads	depressed nasal bridge, bilateral epicanthal folds	inverted nipples, mild hyperextensibility of knees	synophrys, broad mouth	none	none	normal	none	angioma on left hand	none	telecanthus, hypertelorism, epicanthal folds, short philtrum, broad mouth with full lips, upslanting palpebral fissures, hyptonic facies, strabismus	mild enophthalmia, clinodactyly of 2nd fingers, 2-3 toes syndactyly	strabismus	maxillar and mandibular proeminence, 5th finger clinodactyly	broad face with epicanthal fold and brachycephaly.	obesity, epicanthal folds, high palate	plagiocephaly	divergent strabismus	none	NA	bilateral brachymesophalangy of 4th and 5th fingers	thin fingers, widely spaced teeth, strabismus, delayed eye contact (4 y)	none	small feet with high arched palate	enophthalmia, large mouth, small upper theeth	NA	short philtrum	none	NA	slight maxilar overbite, slight chin dimple, fetal finger pads, slight	brachycephaly, prominent supraorbital ridge, chin dimple, narrow palpebral fissures	downslanted palpebral fissures, underfolded helices, prominent nose and anteverted nares, flat and short philtrum, thin lips, thin and long fingers, scoliosis
Other	mildly difficult gross motor skills	NA	feeding difficulites, regurgitations	sleeping disorder	constipation	NA	none	constipation	gastrostomy-tube feeding	hypersalivation with excision of salivary glands, feeding difficulties, scoliosis	sleep difficulties, chewing difficulties, constipation, flat feet	gastrostomy-tube feeding	NA	history of regression, constipation, high myopia	constipation	can't stand on feet ~30 min after awakening (cramp?)	NA	poor sleeper; tends to get high fevers when sick	sleeping problems	independent in daily life	none	none	none	NA	NA	bilateral hip subluxation, thoracic scoliosis	NA	bruxism	none	gastrostomy-tube feeding	transient dysphagia, precocious puberty (pubic hair at 4 y; advanced bone age)	feeding difficulties, early awakening, bruxism	does not chew, swallows small pieces of food	none	none	enuresis	drewling	none	sleeping problems: melatonine use	none	attends special school for children with ID	none	none	none	eczema	enuresis and encopresis until 13 y, nighttime awakening since early infancy, eczema	precocious puberty
Brain MRI	NA	myelinisation delay.	enlargement of lateral ventricles	cerebral atrophy, hypomyelination, frontal and temporal T2 hyperintensities	normal	normal	NA	mildly hyperintense hemispheric white matter	NA	mild vermian atrophy	normal	mild cerebral atrophy	normal	thin corpus callosum, pineal cyst	periventricular T2 hyperintensities	normal (17 m)	normal	normal	normal	normal	normal (10 y)	normal (17 y)	CT normal (43 y)	normal	normal	normal	NA	cerebral atrophy, hypomyelination	normal	mild thinning of corpus callosum, mild cerebral atrophy	normal	cerebral and cerebellar atrophy, hypomyelination	cortical atrophy (2 y)	mild cerebral atrophy, thin corpus callosum	normal	NA	cerebral atrophy, thin corpus callosum (5 y)	foci of subcortical white matter hyperintensities	normal (2 y)	mild atrophy and cerebral white matter hyperintensities	NA	normal	NA	NA	venous angioma	CT: asymmetrical cerebral ventricles (5 y)	normal
#4 and #5 are brothers; #46 is the maternal uncle of #45
* indicates that paternity and maternity have been confirmed
Medical Exome sequencing refers to sequencing of all genes known in human pathology at a given time.
IUGR: intrauterine growth retardation, BW: birth weight, BL: birth length
NA: not available or not applicable; y: year(s); m; month(s); w: week(s); d: day(s); sz: seizure
$: monozygotic twin pregnancy, twin-to-twin transfusion syndrome, fetal death of the receiver twin at 18 GW; IUGR: intrauterine growth retardation, BW: birth weight, BL: birth length
NA: not available or not applicable; y: year(s); m; month(s); w: week(s); d: day(s); sz: sz(s), GTCS: generalized tonic-clonic seizure, IS: infantile spasms, LGS: Lennox-Gastaut syndrome, NSEE: non-specific epileptic encephalopathy, CSWS: continuous spike-waves during slow sleep;asym.: asymmetrical, SW: spikes-waves
Antiepileptic treatments: CBZ: carbamazepine, CLO: clobazam, CLZ: clonazepam, DIA: diazepam, ETH: ethosuximide, FBM: felbamate, HC: hydrocortisone, KD: ketogenic diet, LAC: lacosamide, LEV: levetiracetam, LOR: lorazepam, LTG: lamotrigine, MID: midazolam, NIT: nitrapzeam, OXC: oxcarbamazepine, PHB: phenobarbital, PHE: phenytoin, RUF: rufinamide, STP: stiripentol, TPM: topiramate, VGB: vigabatrin, …
Panel Genelists:
1 ADSL, ALDH7A1, ALG13, ARHGEF9, ARX, ATIC, ATP1A3, BTD, CASK, CDKL5, CHD2, CHRNA2, CHRNA4, CHRNB2, CPA6, CSTB, DEPDC5, DNM1, DYRK1A, EPM2A, FARS2, FOLR1, FOXG1, GABBR2, GABRA1, GABRB2, GABRB3, GABRG2, GNAO1, GOSR2, GRIN1, GRIN2A, GRIN2B, HCN1, HCN2, HDAC4, HNRNPU, IQSEC2, KCNB1, KCNC1, KCNH1, KCNJ10 , KCNQ2, KCNQ3, KCNT1, KCTD7, LGI1, MBD5, MECP2, MEF2C, NEDD4L, NHLRC1, NR2F1, PCDH19, PLCB1, PIG…
2 ALDH5A1, ALDH7A1, ALG13, ARHGEF9, ARX, ASAH1, ATP13A2, ATP2A2, ATP6V0A2, BCKDK, BRAF, BRAT1, BRD2, CACNA1A, CACNA1H, CACNA2D2, CACNB4, CARS2, CASR, CCDC88C, CDKL5, CHD2, CHRNA2, CHRNA4, CHRNB2, CLCN2, CLCNKA, CLCNKB, CLN3, CLN5, CLN6, CLN8, COL6A2, CSTB, CTSD, CTSF, DEPDC5, DNAJC5, DNM1, DOCK7, EEF1A2, EFHC1, EPM2A, FAR1, FASN, FOLR1, FOXG1, GABRA1, GABRB1, GABRB3, GABRD, GABRG2, GAL, GNAO1, GO…
3 ACAN, ACSL4, ACTB, ACTG1 , ACY1, ADA, ADNP, ADSL, AFF2, AGA, AGO1, AHI1, ALDH18A1, ALDH3A2, ALDH5A1, ALDH7A1, ALDOB, ALG1, ALG12, ALG13, ALG3, ALG6, AMT, ANK2, ANK3, ANKH, ANKRD11, AP1S2, AP4B1, AP4E1, AP4M1, AP4S1, ARFGEF2, ARHGEF6, ARHGEF9, ARID1A, ARID1B, ARIH1, ARSA, ARSA, ARX, ASAH1, ASL, ASPA, ASPM, ASS1, ATP6AP2, ATP7A, ATP7B, ATR, ATRX, ATXN3L , AUTS2, BCKDHA, BCKDHB, BCKDK, BCOR, BMP3,…
4 ARX, ATP6AP2, ATRX, AUTS2, CASK, CDKL5, CHD2, CNKSR2, CNTNAP2, CUL4B, DCX, DYRK1A, FGD1, FOXG1, GPC3, GRIA3, GRIN2A, GRIN2B, HSD17B10, IQSEC2, KCNJ10, KDM5C, MBD5, MECP2, MED12, MEF2C, NRXN1, OFD1, OPHN1, PAK3, PHF6, PIGA, PIGN, PIGT, PLP1, PNKP, PQBP1, RAB39B, RNASEH2A, RNASEH2B, RNASEH2C, ROGD1, SAMHD1, SLC6A8, SLC9A6, SMC1A, SMS, SRPX2, ST3GAL3, STXBP1, SYNGAP1, SYP, SZT2, TBC1D24, TCF4, TRE…
5 ADSL, ALDH7A1, ALG13, ARHGEF9, ARX, ATP1A2, ATP1A3, ATRX, CACNA1A, CACNA1D, CACNA1H, CACNB4, CDKL5, CHD2, CHRNA2, CHRNA4, CHRNB2, CNKSR2, CPA6, CUX2, DEPDC5, DNM1, DOCK3, DOCK7, EEF1A2, FOXG1, GABBR1, GABBR2, GABRA1, GABRA5, GABRB3, GABRD, GABRG2, GAMT, GATM, GNAO1, GRIN1, GRIN2A, GRIN2B, GRIN2D, HCN1, HNRNPU, HUWE1, IQSEC2, KANK1, KCNA2, KCNB1, KCND2, KCNH5, KCNH8, KCNMA1, KCNQ2, KCNQ3, KCNQ5,…
6 ALDH7A1, ALG13, ARHGEF9, ARX, ASAH1, ATP1A2, ATP1A3, CACNA1A, CACNA1D,CASK, CDKL5, CERS1, CHD2, CHRNA2, CHRNA4, CHRNB2, CLN3, CLN5, CLN6, CLN8,CNKSR2, CSTB, CTSD, DEPDC5, DNM1, DYNC1H1, EEF1A2, EFHC1, EPM2A, FOLR1, FOXG1, GABRA1, GABRB3, GABRG2, GNAO1, GOSR2, GRIN1, GRIN2A, GRIN2B, HCN1, HDAC4, HNRNPU, IQSEC2, KCNA1, KCNA2, KCNB1, KCNC1, KCNJ10, KCNQ2, KCNQ3,KCNT1, KCTD7, LGI1, MECP2, MEF2C, MF…
7 CDKL5, IQSEC2, MBD5, MEF2C, SLC9A6, STXBP1, TCF4, UBE3A, ZEB2
8 http://www.umcutrecht.nl/NGS
9 http://www.ambrygen.com/clinician/genetic-testing/10/neurology/neurodevelopment-expanded
10 ANKRD11, ARID1B, ATRX, BDNF, CASK, CDKL5, CTNNB1, CUL4B, DLG3, DYRK1A, EP300, FMR1, FOXG1, FOXP1, GATAD2B, GRIA3, GRIN1, GRIN2A, GRIN2B, HDAC4, IL1RAPL1, IQSEC2, KCNQ2, KDM5C, KMT2A, MECP2, MED13L, MEF2C, NAA10, NNAT, OPHN1, OXTR, PQBP1, PTCHD1, RAI1, SATB2, SCN1A, SCN2A, SCN8A, SETBP1, SHANK3, SLC16A2, SLC1A2, SLC2A1, SLC6A8, SLC9A6, SMARCA2, SMC1A, STXBP1, SYNGAP1, TBR1, TCF4, UBE3A, UPF3B, …
11 ACTB, ACTG1, ALDH7A1, ALG1, ALG11, ALG12, ALG13, ALG2, ALG3, ALG6, ALG8, ALG9, AMT, ARHGEF9, ARID1B, ARX, ASPM, ATP6AP2, ATRX, B4GALT1, BCKDK, CASC5, CASK, CDK5RAP2, CDKL5, CENPJ, CEP135, CEP152, CHD2, CLN3, CLN5, CLN6, CLN8, CNTNAP2, COG4, COG5, COG6, COG8, CTSD, CUL4B, DDOST, DNAJC6, DPAGT1, DPM1, DPM2, DYRK1A, EHMT1, EXOC6B, FAM36ACOX20, FOXG1, FOXP1, FOXP2, FOXP3, GABRG2, GAMT, GATM, GCSH,…
12 http://dnatesting.uchicago.edu/tests/non-specific-intellectual-disability-sequencing-panel
13 ADAR, ADCK3, ADSL, ALDH7A1, ALG13, AMT, ARHGEF9, ARX, BRAT1, C10orf2, CACNA1A, CASK, CDKL5, CHD2, CNTNAP2, DCX, DNM1, FASN, FLNA, FOLR1, FOXG1, GABBR2, GABRA1, GABRB3, GABRG2, GAMT, GCSH, GLDC, GNAO1, GPHN, GRIN1, GRIN2A, GRIN2B, HCN1, HDAC4, HNRNPU, IQSEC2, KCNA2, CNB1, KCNC1, KCNH5, KCNJ10, KCNQ2, KCNQ3, KCNT1, MBD5, MECP2, MEF2C, MFSD8, MOCS1, MOCS2, MTHFR, MTOR, NEDD4L, NRXN1, PCDH19, PHF6…
14 ACSL4, ACY1, ADSL, AFF2, AGO1, AGTR2, ALDH18A1, ALDH5A1, ALG6, AMT, ANK3, ANKRD11, AP1S2, AP4B1, AP4E1, AP4M1, AP4S1, ARHGEF6, ARHGEF9, ARID1B, ARIH1, ARX, ASPM, ATP6AP2, ATP7A, ATRX, AUTS2, BCKDK, BCOR, BRWD3, C12orf57, CA8, CACNA1C, CACNA1F, CACNA1G, CACNG2, CAMTA1, CASK, CC2D1A, CCDC22, CDH15, CDK5RAP2, CDKL5, CENPJ, CHD8, CHRNA7, CLCN4, CLIC2, CNKSR2, CNTNAP2, CRBN, CREBBP, CSDE1, CTNNB1, …
Methods XCI:
15 Analysis of the high-polymorphic CAG-repeat in the androgene receptor gene (AR) using a methylation-sensitive PCR test (HUMARA assay).
16 Genomic DNA extracted from blood samples was treated with the EpiTect Bisulfite kit (Qiagen) according to the manufacturer recommendations. Then, X-inactivation was studied by semi-quantitative PCR on the FMR1 and Androgen Receptor (AR) loci, using in-house protocol. PCR fragments were run on a CEQ-20 00XLS (Beckman Coulter) and ratios were calculated for each locus as the average of ratio for…
17 Method reported in Hickey et al, J Clin Endoc Metabo, 2002 [PMID: 11788641]
