# Supplementary material for: IQSEC2-related encephalopathy in males and females: a comparative study including 37 novel patients
Source: Genet Med. 2018 Sep 12;21(4):837–49. doi: 10.1038/s41436-018-0268-1 (PMC6752297; doi:10.1038/s41436-018-0268-1)
Supplement: Supplementary file 4 — Supplementary Table S2 [file 41436_2018_268_MOESM4_ESM.xlsx]

## Sheet: Table S2
Patient nb	genomic coordinates (GRCh37/Hg19)	gene	Sex	Exon (NM_001111125.2)	Base change (NM_001111125.2)	Protein change (NP_001104595.1)	Variant type	Domain (missense/inframe)	Inheritance	ACMG classification	XCI (F)	disorder	author
P1	g.53350237_53350239del	IQSEC2	F	1	c.83_85del	p.(Asn28del)	In-frame	CC	de novo	likely pathogenic		Rett-like encephalopathy	Sajan et al 2017
P2	g.53350232_53350234del	IQSEC2	M	1	c.88_90delATC	p.(Ile30del)	In-frame	CC	de novo	likely pathogenic		ID and epilepsy	Zhang et al 2015
P3	g.53350040_53350049del	IQSEC2	F	1	c.273_282delCCTGCGCGAG	p.(Asn91Lysfs*112)	Frameshift		de novo	Pathogenic		Rett-like epileptic encephalopathy	Olson et al 2015
P4	g.53350040_53350049del	IQSEC2	unknown		c.273_282del10	p.(Asn91Lysfs*112)	Frameshift		unknown	Pathogenic		ASD	Retterer et al 2016
P5	g.53350026del	IQSEC2	unknown	1	c.296delA	p.(His99Profs*107)	Frameshift		unknown	Pathogenic		ID and epilepsy	Yavarna et al 2015
P6	g.53285177del	IQSEC2	M	3	c.804delC	p.(Tyr269Thrfs*3)	Frameshift		de novo	Pathogenic		Severe early-onset epilepsy, ID	Farwell et al 2015; Helbig et al 2016; Helm et al 2017
P7	g.53285177del	IQSEC2	M	3	c.804delC	p.(Tyr269Thrfs*3)	Frameshift		de novo	Pathogenic		Epileptic encephalopathy	Hamdan et al 2017 (This study)
P8	g.53285086G>A	IQSEC2	M	3	c.895C>T	p.(Gln299*)	Nonsense		de novo	Pathogenic		Epileptic encephalopathy	Hamdan et al 2017 (This study)
P9	g.53285082_53285088dup	IQSEC2	unknown		c.893_899dupTCCAGCC	p.(Ala301Profs*26)	Frameshift		unknown	Pathogenic		Abnormality of the nervous system	Retterer et al 2016
P10	g.53285053C>A	IQSEC2	F	3	c.928G>T	p.(Glu310*)	Nonsense		de novo	Pathogenic		ID and epilepsy	Zerem et al 2016
P11	g.53284079_53284131del	IQSEC2	M	intr3-ex4	c.1000-18_1034del	p.?	Splice		not maternal	likely pathogenic		ID and epilepsy	Helm et al 2017
P12	g.53284064G>A	IQSEC2	M	4	c.1049C>T	p.(Ala350Val)	Missense	IQ	de novo	Pathogenic		Epileptic encephalopathy, ID with regression, autism	Zerem et al 2016; Zipper et al 2017
P13	g.53284064G>T	IQSEC2	M	4	c.1049C>A	p.(Ala350Asp)	Missense	IQ	maternal	likely pathogenic		ID and epilepsy	Zhang et al 2015
P14	g.53284038G>A	IQSEC2	M only	4	c.1075C>T	p.(Arg359Cys)	Missense	IQ	familial: females less affected than males	Pathogenic		ID	Shoubridge et al 2010
P15	g.53280140G>A	IQSEC2	M	5	c.1618C>T	p.(Gln540*)	Nonsense		de novo	Pathogenic		Epileptic encephalopathy	Zerem et al 2016
P16	g.53279705_53279706del	IQSEC2	M	5	c.2052_2053delCG	p.(Cys684*)	Frameshift		de novo	Pathogenic		ID and epilepsy	Gandomi et al 2014; Farwell et al 2015; Helbig et al 2016
P17	g.53279555G>A	IQSEC2	F	5	c.2203C>T	p.(Gln735*)	Nonsense		de novo	Pathogenic		ID and epilepsy	Myers et al 2016
P18	g.53279485C>T	IQSEC2	M only	5	c.2273G>A	p.(Arg758Gln)	Missense	Sec7	familial: females unaffected	Pathogenic		ID	Shoubridge et al 2010
P19	g.53278050C>T	IQSEC2	F	6	c.2312G>A	p.(Gly771Asp)	Missense	Sec7	de novo	likely pathogenic		Epileptic encephalopathy	de Kovel et al 2016 (This study)
P20	g.53278045G>A	IQSEC2	F	6	c.2317C>T	p.(Gln773*)	Frameshift		de novo	Pathogenic		ID and epilepsy	Helm et al 2017
P21	g.53277996G>A	IQSEC2	M>F	6	c.2366C>T	p.(Ala789Val)	Missense	Sec7	familial: females less affected than males	Pathogenic		ID	Hu et al 2016; Kalscheuer et al 2016
P22	g.53277960T>G	IQSEC2	M>F	6	c.2402A>C	p.(Gln801Pro)	Missense	Sec7	familial: females less affected than males	Pathogenic	not skewed (66:34)	ID	Shoubridge et al 2010
P23	g.53277401A>G	IQSEC2	unknown	7	c.2477T>C	p.(Met826Thr)	Missense	Sec7	unknown	VUS		ID, autism & trigonocephaly	Fokstuen et al 2016
P24	g.53277371G>A	IQSEC2	M	7	c.2507C>T	p.(Ala836Val)	Missense	Sec7	maternal	likely pathogenic		ID and epilepsy	Helm et al 2017
P25	g.53277315G>A	IQSEC2	M	7	c.2563C>T	p.(Arg855*)	Nonsense		de novo	Pathogenic		ID and epilepsy	Rauch et al 2012; Tran-Mau-Them et al 2014
P26	g.53277296C>G	IQSEC2	M	7	c.2582G>C	p.(Ser861Thr)	Missense+splice	Sec7	de novo	likely pathogenic		ID and epilepsy	Gandomi et al 2014; Farwell et al 2015; Helbig et al 2016
P27	g.53276313G>A	IQSEC2	M only	8	c.2587C>T	p.(Arg863Trp)	Missense	Sec7	familial: females unaffected	Pathogenic		ID	Shoubridge et al 2010
P28	g.53276237_53276238del	IQSEC2	M	8	c.2662dupA	p.(Ile888Asnfs*16)	Frameshift		de novo	Pathogenic		ID, Smith-Magenis-like	Tzschach et al 2015
P29	g.53276220_53276221insT	IQSEC2	F only	8	c.2679_2680insA	p.(Asp894Argfs*10)	Frameshift		familial: gonadal mosaicism suspected in one parent	Pathogenic		Severe/moderate ID and epilepsy, SUDEP	Ewans et al 2017
P30	g.53276190G>A	IQSEC2	unknown		c.2710C>T	p.(Arg904*)			unknown	Pathogenic		Abnormality of the nervous system	Retterer et al 2016
P31	g.53272627G>A	IQSEC2	F	9	c.2776C>T	p.(Arg926*)	Nonsense		unknown	Pathogenic	not done but expression of both alleles observed by qTPCR	Rett-like encephalopathy	Allou et al 2017
P32	g.53272604G>C	IQSEC2	F	9	c.2799C>G	p.(Tyr933*)	Nonsense		de novo	Pathogenic		ID and autism	Berger et al 2017
P33	g.53272593del	IQSEC2	unknown		c.2810delA	p.(Gln937Argfs*21)			unknown	Pathogenic		Multiple congenital anomalies	Retterer et al 2016
P34	g.53272551_53272557del	IQSEC2	M	9	c.2846_2852delCCCAGGT	p.(Ser949Cysfs*7)	Frameshift		de novo			ID and epilepsy	Zhang et al 2015
P35	?	IQSEC2	unknown		c.2889+1_2889+2delGTins12	p.?			unknown	likely pathogenic		Abnormality of the nervous system	Retterer et al 2016
P36	g.53271006A>T	IQSEC2	unknown	10	c.2975T>A	p.(Leu992*)	Nonsense		unknown	Pathogenic		Schizophrenia	Purcell et al 2014
P37	g.53270986G>A	IQSEC2	M	10	c.2995C>T	p.(Leu999Phe)	Missense	PH	de novo	likely pathogenic		ID and epilepsy	Helm et al 2017
P38	g.53268458T>C	IQSEC2	M	11	c.3034A>G	p.(Lys1012Glu)	Missense	PH	unknown (but probably inherited since family includes 3 affected males)	likely pathogenic		ID	Hu et al 2016
P39	g.53268395G>A	IQSEC2	M	11	c.3097C>T	p.(Gln1033*)	Nonsense		de novo	Pathogenic		ID	Redin et al 2014
P40	g.53267490_53267491del	IQSEC2	M>F	intr11	c.3116-3_3116-2delCA	p.?	Splice		familial: females less affected than males	likely pathogenic		Severe/moderate ID, postnatal microcephaly (M) / mild ID (F)	Madrigal et al 2016
P41	g.53267441G>A	IQSEC2	F	12	c.3163C>T	p.(Arg1055*)	Nonsense		de novo	Pathogenic	skewed (97:3)	ID	Tzschach et al 2015
P42	g.53267326C>T	IQSEC2	unknown		c.3277+1G>A	p.?			unknown	likely pathogenic		Abnormality of the nervous system	Retterer et al 2016
P43	g.53265633G>A	IQSEC2	F	13	c.3322C>T	p.(Gln1108*)	Nonsense		de novo	Pathogenic		Lennox-Gastaut syndrome	Allen et al 2013
P44	g.53265591G>A	IQSEC2	F	13	c.3364C>T	p.(Arg1122Cys)	Missense?	C-ter	unknown	VUS		Corpus callosum dysgenesis	Karaca et al 2015
P45	g.53265568G>T	IQSEC2	M	13	c.3387C>A	p.(Tyr1129*)	Nonsense		de novo	Pathogenic		Epileptic encephalopathy	de Kovel et al 2016 (This study)
P46	g.53265003G>A	IQSEC2	M	13	c.3463C>T	p.(Arg1155Trp)	missense		unknown but probably inherited (several affected individuals in the family)	VUS		ID	Hu et al 2016 (This study)
P47	g.53264135_53264199del	IQSEC2	M	15	c.3669_3733del	p.(Thr1225Serfs*4)	Frameshift		not maternal	Pathogenic		ID and epilepsy	Helm et al 2017
P48	g.53283513-?-53325284+?dup	IQSEC2	M	2-4	Duplication exons 2 to 4	p.?	Intragenic duplication		de novo	Pathogenic		Severe ID, postnatal microcephaly, epilepsy	Tran-Mau-Them et al 2014
P49	g.53276030-?-53298472+?dup	IQSEC2	M	2-8	Duplication intron 2 to exon 8	p.?	Intragenic duplication		de novo	Pathogenic		Severe ID, postnatal microcephaly	Tran-Mau-Them et al 2014
P50		IQSEC2	F	intr2	insertion of exons 22-27 TENM3 in intron 2 IQSEC2	p.?	IQSEC2 disruption by gene IQSEC2-TENM3 gene fusion		de novo	Pathogenic		Severe ID	Gillissen et al 2015
P51		IQSEC2	F		t(X;20)(p11.2;q11.2)		translocation X;20 interrupting IQSEC2		de novo	Pathogenic	normal X inactivated (100:0)	ID	Morleo et al 2008
P52	g.53263829dup	IQSEC2	F	15	c.4039dupG	p.(Ala1347Glyfs*40)	Frameshift		de novo	Pathogenic		Childhood EE with ASD & microcephaly	Parrini et al 2017 (same mutation present in an unrelated individual of this study)
