# Supplementary material for: IQSEC2-related encephalopathy in males and females: a comparative study including 37 novel patients
Source: Genet Med. 2018 Sep 12;21(4):837–49. doi: 10.1038/s41436-018-0268-1 (PMC6752297; doi:10.1038/s41436-018-0268-1)
Supplement: Supplementary file 5 — Supplementary Table S3 [file 41436_2018_268_MOESM5_ESM.xlsx]

## Sheet: Table 3A
Table 3A
Fantom5 Cap Analysis Gene Expression (CAGE) data from the Riken consortium, accessed using the SSTAR portal (TSS expression)
http://fantom.gsc.riken.jp/5/sstar/EntrezGene:23096
		Riken designated TSSs
Tissue group	samples	P1	P2
Brain	temporal lobe, adult, pool1.CNhs10637.10031-101E4	1.22	84.51
Brain	insula, adult, pool1.CNhs10646.10039-101F3	1.15	82.5
Brain	occipital pole, adult, pool1.CNhs10643.10036-101E9	0.97	69.78
Brain	postcentral gyrus, adult, pool1.CNhs10638.10032-101E5	0.53	69.19
Brain	parietal lobe, adult, pool1.CNhs10641.10034-101E7	1.14	62.53
Brain	frontal lobe, adult, pool1.CNhs10647.10040-101F4	1.27	61.73
Brain	paracentral gyrus, adult, pool1.CNhs10642.10035-101E8	1.49	61.26
Brain	nucleus accumbens, adult, pool1.CNhs10644.10037-101F1	1.67	57.55
Brain	putamen, adult, donor10196.CNhs12324.10176-103C5	0.31	56.09
Brain	cerebellum, adult, donor10252.CNhs12323.10166-103B4	0.77	50.2
Brain	parietal lobe, adult, donor10252.CNhs12317.10157-103A4	1.03	46.71
Brain	brain, adult, pool1.CNhs10617.10012-101C3	1.3	46.38
Brain	medial temporal gyrus, adult, donor10252.CNhs12310.10150-102I6	1.5	41.06
Brain	amygdala, adult, donor10252.CNhs12311.10151-102I7	1.27	39.39
Brain	cerebral meninges, adult.CNhs12840.10188-103D8	0.66	37.95
Brain	brain, adult, donor1.CNhs11796.10084-102B3	0	37.8
Brain	caudate nucleus, adult, donor10252.CNhs12321.10164-103B2	1.93	37.75
Brain	amygdala - adult, donor10196.CNhs13793.10167-103B5	0.99	35.79
Brain	pons, adult, pool1.CNhs10640.10033-101E6	1.43	34.94
Brain	olfactory region, adult.CNhs12611.10195-103E6	1.94	34.56
Brain	middle temporal gyrus, donor10252.CNhs12316.10156-103A3	1.38	33.87
Brain	cerebellum, adult, pool1.CNhs11795.10083-102B2	0.3	33.1
Brain	medial temporal gyrus - adult, donor10196.CNhs13809.10183-103D3	1.59	32.46
Brain	hippocampus - adult, donor10196.CNhs13795.10169-103B7	0.8	27.83
Brain	occipital lobe, adult, donor1.CNhs11787.10076-102A4	0.62	27.49
Brain	medial frontal gyrus - adult, donor10196.CNhs13796.10170-103B8	0.89	26.58
Brain	hippocampus, adult, donor10252.CNhs12312.10153-102I9	1.77	26.42
Brain	occipital cortex, adult, donor10252.CNhs12320.10163-103B1	1.6	24.58
Brain	parietal lobe - adult, donor10196.CNhs13797.10171-103B9	0	24.21
Brain	pineal gland, adult, donor10252.CNhs12228.10160-103A7	1.68	21.52
Brain	medulla oblongata, adult, pool1.CNhs10645.10038-101F2	2.42	20.55
Brain	diencephalon, adult.CNhs12610.10193-103E4	1.17	16.4
Brain	locus coeruleus - adult, donor10196.CNhs13808.10182-103D2	1.68	16.16
Brain	occipital cortex - adult, donor10196.CNhs13798.10172-103C1	0	15.59
	#N/A	#N/A	#N/A
Fibroblast/Keratocyte	Keratocytes, donor2.CNhs12095.11607-120I5	15.6	1.04
Fibroblast/Keratocyte	Keratocytes, donor1.CNhs11337.11527-119I6	20.53	0
Fibroblast/Keratocyte	Fibroblast - Choroid Plexus, donor1.CNhs11319.11492-119E7	12.87	2.42
Fibroblast/Keratocyte	Fibroblast - Gingival, donor4 (GFH2).CNhs10848.11222-116B7	17.82	2.38
Fibroblast/Keratocyte	Fibroblast - Conjunctival, donor1.CNhs11339.11531-120A1	16.64	0.47
Fibroblast/Keratocyte	Fibroblast - Cardiac, donor1.CNhs12498.11268-116G8	5.61	1.12
Fibroblast/Keratocyte	Fibroblast - Gingival, donor1.CNhs10866.11237-116D4	11.84	4.49
Fibroblast/Keratocyte	Fibroblast - Gingival, donor5 (GFH3).CNhs11952.11303-117B7	14.59	1.24
Fibroblast/Keratocyte	Fibroblast - Periodontal Ligament, donor5 (PL30).CNhs11953.11304-117B8	14.1	0.92
Fibroblast/Keratocyte	Fibroblast - Lymphatic, donor1.CNhs11322.11506-119G3	39.14	4.55
Fibroblast/Keratocyte	Fibroblast - Periodontal Ligament, donor6 (PLH3).CNhs11996.11380-118B3	10.37	2.25
Fibroblast/Keratocyte	Fibroblast - Lymphatic, donor3.CNhs12118.11667-122G2	35.93	4.31
	#N/A	#N/A	#N/A
Hair	Hair Follicle Dermal Papilla Cells, donor3.CNhs12030.11420-118F7	19.34	1.38
Hair	Hair Follicle Dermal Papilla Cells, donor1.CNhs12501.11271-116H2	32.85	3.13
Hair	Hair Follicle Dermal Papilla Cells, donor2.CNhs11979.11348-117G7	32.16	0.64
Hair	Hair Follicle Outer Root Sheath Cells, donor2.CNhs12347.11584-120F9	3.61	0.72
Hair	Hair Follicle Outer Root Sheath Cells, donor1.CNhs12339.11504-119G1	5.11	0.46
	#N/A	#N/A	#N/A
Adipocyte	Adipocyte - perirenal, donor1.CNhs12069.11476-119C9	2.62	3.49
Adipocyte	mature adipocyte, donor2.CNhs12559.12232-129F9	6.52	0.25
Adipocyte	mature adipocyte, donor3.CNhs12560.12233-129G1	7.66	1.84
Adipocyte	mature adipocyte, donor1.CNhs12558.12231-129F8	3.81	1.63
Adipocyte	Preadipocyte - perirenal, donor1.CNhs12065.11469-119C2	2.97	1.48
Adipocyte	Preadipocyte - visceral, donor2.CNhs11982.11357-117H7	6.23	7.27
Adipocyte	Preadipocyte - visceral, donor1.CNhs11082.11280-116I2	4.35	2.96
Adipocyte	mature adipocyte, donor4.CNhs12562.12234-129G2	6.56	1.64
Adipocyte	Preadipocyte - subcutaneous, donor2.CNhs11981.11356-117H6	4.78	1.23
Adipocyte	Adipocyte - breast, donor1.CNhs11051.11376-118A8	1.64	1.09
Adipocyte	Mesenchymal Stem Cells - adipose, donor1.CNhs11345.11537-120A7	42.92	10.73
	#N/A	#N/A	#N/A
Hepatic	Hepatic Stellate Cells (lipocyte), donor2.CNhs12093.11604-120I2	7.35	0
Hepatic	Hepatic Sinusoidal Endothelial Cells, donor1.CNhs12075.11521-119H9	2.95	0
Hepatic	Hepatic Sinusoidal Endothelial Cells, donor1.CNhs12075.11521-119H9	2.95	0
Hepatic	Mesenchymal Stem Cells - hepatic, donor2.CNhs12730.11618-122A7	5.58	0.43
	#N/A	#N/A	#N/A
Renal	kidney, adult, pool1.CNhs10622.10017-101C8	11.74	3.07
Renal	kidney, fetal, pool1.CNhs10652.10045-101F9	6.5	4.56
Renal	Preadipocyte - perirenal, donor1.CNhs12065.11469-119C2	2.97	1.48
Renal	Renal Mesangial Cells, donor1.CNhs11333.11518-119H6	12.73	0.81
Renal	Renal Mesangial Cells, donor3.CNhs12121.11679-122H5	11.54	0.5
Renal	Renal Proximal Tubular Epithelial Cell, donor3.CNhs12120.11676-122H2	5.82	0
Renal	Renal Epithelial Cells, donor3.CNhs12732.11678-122H4	4.96	0.42
Renal	Renal Glomerular Endothelial Cells, donor4.CNhs13080.11783-124B1	18.51	0
Renal	Renal Glomerular Endothelial Cells, donor1.CNhs12074.11514-119H2	3.41	0
Renal	Adipocyte - perirenal, donor1.CNhs12069.11476-119C9	2.62	3.49
	#N/A	#N/A	#N/A
Skeletal muscle	skeletal muscle, fetal, donor1.CNhs11776.10066-101I3	6.96	0
Skeletal muscle	Skeletal Muscle Satellite Cells, donor1.CNhs10869.11240-116D7	9.02	0.86
Skeletal muscle	skeletal muscle, adult, pool1.CNhs10629.10023-101D5	10.57	9.03
Skeletal muscle	Skeletal muscle cells differentiated into Myotubes - multinucleated, donor1.CNhs11084.11282-116I4	8.19	1.34
Skeletal muscle	skeletal muscle - soleus muscle, donor1.CNhs13454.10282-104F3	18.13	13.6
Skeletal muscle	Skeletal Muscle Cells, donor1.CNhs11083.11281-116I3	8.22	0.97
	#N/A	#N/A	#N/A
Smooth muscle	Smooth Muscle Cells - Colonic, donor2.CNhs11963.11320-117D6	7.14	0.82
Smooth muscle	Smooth Muscle Cells - Prostate, donor2.CNhs11976.11335-117F3	10.89	3.25
Smooth muscle	Smooth Muscle Cells - Carotid, donor3.CNhs12044.11434-118H3	5.49	2.35
Smooth muscle	Smooth Muscle Cells - Tracheal, donor1.CNhs11329.11513-119H1	17.36	4.63
Smooth muscle	Aortic smooth muscle cell response to IL1b, 00hr00min, biol_rep1 (LK31).CNhs13349.12652-134H6	5.11	2.92
	#N/A	#N/A	#N/A
	#N/A	#N/A	#N/A
Testes	testis, adult, pool1.CNhs10632.10026-101D8	2.65	1.59
Testes	testis, adult, pool2.CNhs12998.10096-102C6	2.41	1.07

## Sheet: Table 3B
Table 3B
Isoform specific expression was determined by quantifying intron-spanning reads of isoform specific exon-exon boundaries in publically available RNA-seq datasets (accessed through ENA).
https://www.ebi.ac.uk/ena
Accession		Secondary sample accession	Experiment accession	Run accession	Sample name	description	Tissue group	NM_001243197.1, intron 2 (chrX_53267065:53279563)	NM_015075.1, intron 2 (chrX:53256062:53279563	NM_001111125.2, Averaged introns 1 (chrX:53291925:53320416) and 2 ( chrX:53256062:53291894);
DRR001622	DRP000499	DRS001140	DRX001120	DRR001622	Human ICESeq(-), template 1	Total RNAs of a human adult brain (Male, Age 30) CE-	brain	#N/A	3	21.5
DRR001623	DRP000499	DRS001141	DRX001121	DRR001623	Human ICESeq(+), template 1	Total RNAs of a human adult brain (Male, Age 30) CE+	brain	#N/A	#N/A	23
DRR001624	DRP000499	DRS001142	DRX001122	DRR001624	Human ICESeq(++), template 1	Total RNAs of a human adult brain (Male, Age 30) CE++	brain	#N/A	#N/A	20.5
DRR001626	DRP000499	DRS001141	DRX001124	DRR001626	Human ICESeq(+), template 2	Total RNAs of a human adult brain (Male, Age 30) CE+	brain	#N/A	#N/A	29
DRR001627	DRP000499	DRS001142	DRX001125	DRR001627	Human ICESeq(++), template 2	Total RNAs of a human adult brain (Male, Age 30) CE++	brain	#N/A	2	33.5
DRR001628	DRP000499	DRS001140	DRX001126	DRR001628	Human ICESeq(-), template 3	Total RNAs of a human adult brain (Male, Age 30) CE-	brain	#N/A	#N/A	9.5
DRR001630	DRP000499	DRS001142	DRX001128	DRR001630	Human ICESeq(++), template 3	Total RNAs of a human adult brain (Male, Age 30) CE++	brain	14	#N/A	28
DRR001631	DRP000499	DRS001140	DRX001126	DRR001631	Human ICESeq(-), template 3	Total RNAs of a human adult brain (Male, Age 30) CE-	brain	17	#N/A	25.5
DRR001632	DRP000499	DRS001141	DRX001127	DRR001632	Human ICESeq(+), template 3	Total RNAs of a human adult brain (Male, Age 30) CE+	brain	34	2	44.5
DRR001633	DRP000499	DRS001142	DRX001128	DRR001633	Human ICESeq(++), template 3	Total RNAs of a human adult brain (Male, Age 30) CE++	brain	13	2	26.5
DRR001634	DRP000499	DRS001140	DRX001126	DRR001634	Human ICESeq(-), template 3	Total RNAs of a human adult brain (Male, Age 30) CE-	brain	#N/A	#N/A	24.5
DRR001635	DRP000499	DRS001141	DRX001127	DRR001635	Human ICESeq(+), template 3	Total RNAs of a human adult brain (Male, Age 30) CE+	brain	17	2	29.5
DRR001636	DRP000499	DRS001142	DRX001128	DRR001636	Human ICESeq(++), template 3	Total RNAs of a human adult brain (Male, Age 30) CE++	brain	34	#N/A	33.5
DRR001637	DRP000499	DRS001140	DRX001126	DRR001637	Human ICESeq(-), template 3	Total RNAs of a human adult brain (Male, Age 30) CE-	brain	25	4	61
DRR001638	DRP000499	DRS001141	DRX001127	DRR001638	Human ICESeq(+), template 3	Total RNAs of a human adult brain (Male, Age 30) CE+	brain	19	#N/A	38
DRR001639	DRP000499	DRS001142	DRX001128	DRR001639	Human ICESeq(++), template 3	Total RNAs of a human adult brain (Male, Age 30) CE++	brain	#N/A	2	24.5
DRR001640	DRP000499	DRS001142	DRX001128	DRR001640	Human ICESeq(++), template 3	Total RNAs of a human adult brain (Male, Age 30) CE++	brain	13	#N/A	21
DRR001641	DRP000499	DRS001142	DRX001128	DRR001641	Human ICESeq(++), template 3	Total RNAs of a human adult brain (Male, Age 30) CE++	brain	16	#N/A	22
DRR001642	DRP000499	DRS001141	DRX001127	DRR001642	Human ICESeq(+), template 3	Total RNAs of a human adult brain (Male, Age 30) CE+	brain	#N/A	#N/A	22
ERR103421	ERP001304	ERS105746	ERX080874	ERR103421	mRNA Sequencing of STG in schizophrenia	Protocols: For each sample, 50-60 mg grey matter was dissected and immediately added to 1 ml Trizol reagent and the total RNA was extracted according to the manufacturer's instructions (Invitrogen). RNA was extracted according to the manufacturer's instructions (Invitrogen); poly-A containing mRNA was purified from total RNA using streptavidin-coated magnetic beads (Illumina)	brain	14	#N/A	17.5
ERR103423	ERP001304	ERS105729	ERX080857	ERR103423	mRNA Sequencing of STG in schizophrenia	Protocols: For each sample, 50-60 mg grey matter was dissected and immediately added to 1 ml Trizol reagent and the total RNA was extracted according to the manufacturer's instructions (Invitrogen). RNA was extracted according to the manufacturer's instructions (Invitrogen); poly-A containing mRNA was purified from total RNA using streptavidin-coated magnetic beads (Illumina)	brain	#N/A	#N/A	21
ERR103428	ERP001304	ERS105739	ERX080867	ERR103428	mRNA Sequencing of STG in schizophrenia	Protocols: For each sample, 50-60 mg grey matter was dissected and immediately added to 1 ml Trizol reagent and the total RNA was extracted according to the manufacturer's instructions (Invitrogen). RNA was extracted according to the manufacturer's instructions (Invitrogen); poly-A containing mRNA was purified from total RNA using streptavidin-coated magnetic beads (Illumina)	brain	#N/A	#N/A	21
ERR103429	ERP001304	ERS105744	ERX080872	ERR103429	mRNA Sequencing of STG in schizophrenia	Protocols: For each sample, 50-60 mg grey matter was dissected and immediately added to 1 ml Trizol reagent and the total RNA was extracted according to the manufacturer's instructions (Invitrogen). RNA was extracted according to the manufacturer's instructions (Invitrogen); poly-A containing mRNA was purified from total RNA using streptavidin-coated magnetic beads (Illumina)	brain	#N/A	#N/A	15
ERR103436	ERP001304	ERS105736	ERX080864	ERR103436	mRNA Sequencing of STG in schizophrenia	Protocols: For each sample, 50-60 mg grey matter was dissected and immediately added to 1 ml Trizol reagent and the total RNA was extracted according to the manufacturer's instructions (Invitrogen). RNA was extracted according to the manufacturer's instructions (Invitrogen); poly-A containing mRNA was purified from total RNA using streptavidin-coated magnetic beads (Illumina)	brain	#N/A	2	18
SRR1033612	SRP033291	SRS498594	SRX373176	SRR1033612	Unique Transcriptome Patterns of the White and Grey Matter Corroborate Structural and Functional Heterogeneity in the Human Frontal Lobe	superior frontal gyrus grey matter	brain	14	#N/A	25
SRR1035125	SRP033291	SRS506985	SRX381023	SRR1035125	Unique Transciptome Patterns of the White and Grey Matter Corroborate Structural and Functional Heterogeneity in the Human Frontal Lobe	superior frontal gyrus grey matter	brain	27	2	24
SRR332171	SRP007862	SRS258078	SRX092364	SRR332171	GSM781694: Human Brain	0	brain	#N/A	2	0
SRR611065	SRP016858	SRS373308	SRX201696	SRR611065	AD1 sample from the brain bank of the University of Kentucky	In this study, three control and three AD cases from the brain bank of the University of Kentucky were selected for RNAseq.	brain	11	#N/A	13
SRR611067	SRP016858	SRS373308	SRX201698	SRR611067	AD3 sample from the brain bank of the University of Kentucky	In this study, three control and three AD cases from the brain bank of the University of Kentucky were selected for RNAseq.	brain	17	#N/A	0
SRR611068	SRP016858	SRS373308	SRX201699	SRR611068	Nor1 sample from the brain bank of the University of Kentucky	In this study, three control and three AD cases from the brain bank of the University of Kentucky were selected for RNAseq.	brain	11	#N/A	15
SRR611069	SRP016858	SRS373308	SRX201700	SRR611069	Nor2 sample from the brain bank of the University of Kentucky	In this study, three control and three AD cases from the brain bank of the University of Kentucky were selected for RNAseq.	brain	15	#N/A	23
SRR611070	SRP016858	SRS373308	SRX201701	SRR611070	Nor3 sample from the brain bank of the University of Kentucky	In this study, three control and three AD cases from the brain bank of the University of Kentucky were selected for RNAseq.	brain	21	#N/A	24
SRR1045604	SRP000941	SRS366518	SRX263867	SRR1045604	polyA RNA sequencing of STL002 Psoas Cells	Psoas Muscle tissue	muscle	11	#N/A	0
SRR1220470	SRP000941	SRS366518	SRX263867	SRR1220470	polyA RNA sequencing of STL002 Psoas Cells	Psoas Muscle tissue	muscle	12	#N/A	0
SRR578651	SRP000941	SRS306622	SRX190142	SRR578651	polyA RNA sequencing of STL003 Right Atrium Cultured Cells	Right Atrium tissue	muscle	11	#N/A	0
SRR578654	SRP000941	SRS306622	SRX190142	SRR578654	polyA RNA sequencing of STL003 Right Atrium Cultured Cells	Right Atrium tissue	muscle	12	#N/A	0
SRR651699	SRP000941	SRS306621	SRX190140	SRR651699	polyA RNA sequencing of STL003 Psoas Cultured Cells	Psoas Muscle tissue	muscle	33	3	11
SRR651700	SRP000941	SRS306621	SRX190140	SRR651700	polyA RNA sequencing of STL003 Psoas Cultured Cells	Psoas Muscle tissue	muscle	68	5	21
SRR651701	SRP000941	SRS306621	SRX190140	SRR651701	polyA RNA sequencing of STL003 Psoas Cultured Cells	Psoas Muscle tissue	muscle	80	5	14
SRR651702	SRP000941	SRS306621	SRX190140	SRR651702	polyA RNA sequencing of STL003 Psoas Cultured Cells	Psoas Muscle tissue	muscle	82	4	23
SRR651703	SRP000941	SRS306621	SRX190140	SRR651703	polyA RNA sequencing of STL003 Psoas Cultured Cells	Psoas Muscle tissue	muscle	92	6	27.5
SRR651704	SRP000941	SRS306621	SRX190140	SRR651704	polyA RNA sequencing of STL003 Psoas Cultured Cells	Psoas Muscle tissue	muscle	71	8	13.5
SRR980475	SRP001371	SRS294653	SRX343513	SRR980475	RNA-Seq (Total RNA) Fetal Muscle, Leg	Fetal Muscle, Leg primary tissue, day 113	muscle	13	#N/A	0
SRR980476	SRP001371	SRS294653	SRX343513	SRR980476	RNA-Seq (Total RNA) Fetal Muscle, Leg	Fetal Muscle, Leg primary tissue, day 113	muscle	20	#N/A	0
SRR980486	SRP001371	SRS294654	SRX343516	SRR980486	RNA-Seq (Total RNA) Fetal Muscle, Trunk	Fetal Muscle, Trunk primary tissue, day 113	muscle	19	2	0
SRR835999	SRP021891	SRS417035	SRX272490	SRR835999	GSM1131155: Skin sample from young subjects; Homo sapiens; RNA-Seq	0	skin	29	3	0
SRR836000	SRP021891	SRS417036	SRX272491	SRR836000	GSM1131156: Skin sample from old subjects; Homo sapiens; RNA-Seq	0	skin	35	4	0
